# Supplementary material for: Dataset for a full-year time series characterization of separately collected organic fraction of municipal solid waste from rural and urban regions in Germany
Source: Data Brief. 2021 Nov 7;39:107543. doi: 10.1016/j.dib.2021.107543 (PMC8601998; doi:10.1016/j.dib.2021.107543)
Supplement: Supplementary file 1 — Appendix A: Detailed data on ICP-OES analyzes and organoleptic examinations of each rural and urban OFMSW sample as well as the biowaste bin size distribution in the sampling area can be found in an additional file (Excel spreadsheet). [file mmc1.xlsx]

## Sheet: SM, MV, SD (ICP-OES)
Rural (KWKB) and urban (TÜ) OFMSW; data for ICP-OES
Single measurements, mean values (MV) and standard deviation (SD) for each single sample and trace element (TE). All values are related to mg/kg dry matter. Grey shaded values were at the detection limit.
CW	ID	Sample	Al	MV	SD	Ag	MV	SD	As	MV	SD	B	MV	SD	Ba	MV	SD	Be	MV	SD	Bi	MV	SD	Ca	MV	SD	Cd	MV	SD	Co	MV	SD	Cr	MV	SD	Cu	MV	SD	Fe	MV	SD	K	MV	SD	Li	MV	SD	Mg	MV
3	KWKB-1	KWKB-1 Pos, 9	4187.66	4383.75	443.399	0.0180963	0.0180038	8.72695e-05	0.470503	0.503827	0.127507	2.02678	2.01643	0.00977418	83.6048	95.9398	9.29387	0.0180963	0.0180038	8.72695e-05	0.0180963	0.0180038	8.72695e-05	40155.6	44239.8	7099.99	0.0180963	0.0180038	8.72695e-05	0.741947	0.796431	0.049357	9.17481	25.6363	12.0175	14.8751	16.2762	1.486	2496.2	2787.83	280.622	11701.2	11754.6	515.416	6.21607	7.34322	1.07902	3220.23	3314.41
		KWKB-1 Pos, 10	3756.82			0.0179598			0.341236			2.01149			90.4993			0.0179598			0.0179598			56088.4			0.0179598			0.79023			22.5754			14.8168			2691.09			11385.2			6.92349			3215.7
		KWKB-1 Pos, 11	4885.39			0.0180766			0.506146			2.02458			106.526			0.0180766			0.0180766			37671.7			0.0180766			0.777296			28.0911			17.1367			2712.58			11320.3			7.11316			3315.62
		KWKB-1 Pos, 12	4705.11			0.0178827			0.697425			2.00286			103.129			0.0178827			0.0178827			43043.6			0.0178827			0.876252			42.7039			18.2761			3251.43			12611.7			9.12017			3506.08
5	KWKB-2	KWKB-2 Pos, 1	2855.32	3083.25	161.042	0.0172652	0.0170985	0.00031681	0.328039	0.3715	0.072474	1.9337	1.91503	0.0354828	45.8218	47.7379	1.38399	0.0172652	0.0170985	0.00031681	0.0172652	0.0170985	0.00031681	29661.6	29991.9	2366.93	0.0172652	0.0170985	0.00031681	0.414365	0.427465	0.0503291	13.2769	9.92563	1.94107	10.644	10.607	0.503331	1821.65	1779.48	102.479	10926.1	10944.6	241.187	3.97963	4.06487	0.279973	2170.75	2247.02
		KWKB-2 Pos, 2	3279.88			0.0170765			0.495219			1.91257			49.6585			0.0170765			0.0170765			33743.2			0.0170765			0.512295			8.5724			11.4156			1918.55			11277.3			4.53381			2441.09
		KWKB-2 Pos, 3	3178.36			0.017452			0.314136			1.95462			47.3473			0.017452			0.017452			29371.7			0.017452			0.401396			9.00524			10.2007			1736.13			10597.4			3.95288			2161.08
		KWKB-2 Pos, 4	3019.42			0.0166003			0.348606			1.85923			48.1242			0.0166003			0.0166003			27191.2			0.0166003			0.381806			8.84794			10.1677			1641.6			10977.4			3.79316			2215.14
7	KWKB-3	KWKB-3 Pos, 5	2810.35	2981.36	160.93	0.0173671	0.017214	0.000117394	0.451546	0.438808	0.0376753	1.94512	1.92797	0.0131481	62.2612	61.2946	2.08627	0.0173671	0.017214	0.000117394	0.0173671	0.017214	0.000117394	26728	28411.1	1605.93	0.0173671	0.017214	0.000117394	0.382077	0.468457	0.0919204	16.3772	16.9961	1.44472	10.6461	10.3504	0.279463	1903.44	2103.79	181.594	11478.6	11512.9	429.303	3.81209	4.01504	0.187712	2330.15	2405.64
		KWKB-3 Pos, 6	3239.26			0.0170416			0.494206			1.90866			57.7028			0.0170416			0.0170416			26908.7			0.0170416			0.613497			15.2863			10.1227			2303.68			12220.3			3.85992			2436.26
		KWKB-3 Pos, 7	2892.86			0.0172533			0.396825			1.93237			62.3533			0.0172533			0.0172533			30279.5			0.0172533			0.396825			17.0807			10.0242			1943.06			11244.2			4.27019			2422.36
		KWKB-3 Pos, 8	2982.98			0.0171939			0.412655			1.92572			62.8611			0.0171939			0.0171939			29728.3			0.0171939			0.481431			19.24			10.6087			2264.96			11108.6			4.11795			2433.8
9	KWKB-4	KWKB-4 Pos, 9	2376.93	2200.96	247.135	0.0171174	0.0169017	0.00021326	0.273879	0.254253	0.137389	1.91715	1.89299	0.0238851	51.2496	48.8629	4.96762	0.0171174	0.0169017	0.00021326	0.0171174	0.0169017	0.00021326	26549.1	28159.1	2062.55	0.0171174	0.0169017	0.00021326	0.290996	0.215154	0.0773146	13.9507	15.4899	4.31728	9.90243	9.81293	0.656506	1439.06	1318.72	91.2445	10901.8	10957.7	353.999	2.90996	3.04143	0.0866406	2132.66	2094.34
		KWKB-4 Pos, 10	2068.41			0.0167673			0.0335345			1.87793			46.4286			0.0167673			0.0167673			26676.7			0.0167673			0.18444			12.9276			9.44836			1317.24			10484.8			3.01811			1981.39
		KWKB-4 Pos, 11	1867.13			0.0170999			0.410397			1.91518			42.288			0.0170999			0.0170999			31634.7			0.0170999			0.102599			12.1922			9.07148			1182.63			10962.6			3.12927			2042.58
		KWKB-4 Pos, 12	2491.36			0.0166223			0.299202			1.8617			55.4854			0.0166223			0.0166223			27775.9			0.0166223			0.28258			22.889			10.8295			1335.94			11481.6			3.10838			2220.74
11	KWKB-5	KWKB-5 Pos, 1	4585.14	4495.62	284.114	0.0166945	0.669377	1.13034	0.751252	0.649193	0.186233	1.86978	1.87789	0.0147685	70.7513	71.2765	4.60472	0.0166945	0.0167669	0.000131861	0.0166945	0.0167669	0.000131861	30951.6	29006.5	3030.65	0.0166945	0.0293171	0.0217188	1.18531	1.21918	0.192295	15.3255	17.917	2.01791	11.1018	11.2273	0.395104	3059.77	3052.26	238.176	10738.6	10646.8	225.583	4.5576	5.3899	0.693474	3118.03	2931.2
		KWKB-5 Pos, 2	4214.58			0.0169895			0.475705			1.90282			67.0574			0.0169895			0.0169895			26588.5			0.0169895			1.03636			16.5817			10.7543			2781.52			10852.5			5.1648			2801.05
		KWKB-5 Pos, 3	4261.57			0.01665			0.4662			1.8648			68.3816			0.01665			0.01665			32917.1			0.01665			1.11555			19.6803			11.2055			2940.06			10730.9			5.36131			2764.9
		KWKB-5 Pos, 4	4921.18			2.62718			0.903614			1.87416			78.9157			0.0167336			0.0167336			25568.9			0.0669344			1.53949			20.0803			11.8474			3427.71			10265.1			6.4759			3040.83
13	KWKB-6	KWKB-6 Pos, 5	3961.93	4109.64	169.512	1.24119	0.922913	0.29609	1.15733	1.05043	0.0648442	1.87856	1.87529	0.0185203	62.0597	65.2976	2.36646	0.0167729	0.0167436	0.00016536	0.0167729	0.0167436	0.00016536	23398.2	23631.7	1201.79	0.0167729	0.0167436	0.00016536	1.29151	1.47346	0.139803	22.9453	26.2957	3.18919	13.7873	14.6987	1.00025	3042.6	3200.36	120.733	10158.2	11178.2	602.595	5.3841	5.42916	0.507368	2547.47	2707.88
		KWKB-6 Pos, 6	4395.55			1.18886			0.985054			1.90217			68.6481			0.0169837			0.0169837			23063.9			0.0169837			1.63043			26.8512			14.7588			3378.91			11368.4			6.26698			2847.49
		KWKB-6 Pos, 7	4010.35			0.567613			1.01836			1.86978			65.8264			0.0166945			0.0166945			25626			0.0166945			1.38564			24.1402			13.9399			3215.69			11466.8			5.10851			2743.91
		KWKB-6 Pos, 8	4070.72			0.693985			1.04098			1.85063			64.6563			0.0165235			0.0165235			22438.9			0.0165235			1.58625			31.2459			16.3087			3164.24			11719.2			4.95704			2692.66
15	KWKB-7	KWKB-7 Pos, 9	6632.33	6357.98	226.801	0.224739	0.425035	0.115684	1.54621	1.54947	0.109158	2.01366	1.98795	0.0271962	99.6584	108.221	6.81088	0.0179791	0.0177496	0.000242823	0.0179791	0.0177496	0.000242823	40866.6	40669.6	2171.25	0.0179791	0.0177496	0.000242823	2.9306	2.8006	0.090848	43.923	42.3451	1.5256	18.1859	53.5351	62.0791	5752.43	5708.37	433.705	11207.3	11314.5	202.307	7.61417	7.72941	0.17454	4074.79	3967.71
		KWKB-7 Pos, 10	6038.57			0.495136			1.37248			1.9458			116.261			0.0173732			0.0173732			38707.4			0.0173732			2.69284			43.8151			161.058			5040.65			11096.4			7.5139			3822.79
		KWKB-7 Pos, 11	6263.36			0.486726			1.64602			1.9823			103.611			0.0176991			0.0176991			44141.6			0.0176991			2.74336			40.9027			17.3894			6254.87			11316.1			7.95575			3999.82
		KWKB-7 Pos, 12	6497.67			0.493539			1.63317			2.01005			113.352			0.0179469			0.0179469			38962.7			0.0179469			2.83561			40.7394			17.5072			5785.53			11638			7.83381			3973.44
17	KWKB-8	KWKB-8 Pos, 1	10477.9	9400.78	902.468	0.0192382	0.0186626	0.000453257	3.38592	2.88787	0.315035	2.15467	2.09021	0.0507647	100.827	94.6134	8.30525	0.0192382	0.0186626	0.000453257	0.0192382	0.0186626	0.000453257	34955.8	35374.1	2785.27	0.0192382	0.0186626	0.000453257	3.69373	3.32411	0.366883	71.1235	65.8721	6.09416	18.2474	17.7754	2.26138	8340.71	7640.66	631.713	12162.2	12017.1	460.426	11.9373	11.0097	1.04832	4971.34	4826.17
		KWKB-8 Pos, 2	9617.02			0.0187829			2.64838			2.10368			101.108			0.0187829			0.0187829			34917.4			0.0187829			3.54996			71.8445			21.0274			8064.24			12579.7			11.9365			4878.66
		KWKB-8 Pos, 3	7974.84			0.0179727			2.58807			2.01294			80.6973			0.0179727			0.0179727			39701.7			0.0179727			2.73185			56.9195			14.7466			6694.46			11302.7			9.39073			4229.69
		KWKB-8 Pos, 4	9533.4			0.0186567			2.9291			2.08955			95.8209			0.0186567			0.0186567			31921.6			0.0186567			3.3209			63.6007			17.0802			7463.25			12023.7			10.7743			5225
19	KWKB-9	KWKB-9 Pos, 5	7324.9	7293.51	210.871	0.0180701	0.02252	0.00764157	2.00578	1.9944	0.0836419	2.02385	2.0217	0.0213795	95.9523	87.1428	6.12849	0.0180701	0.0180509	0.000190888	0.0180701	0.0180509	0.000190888	29544.6	32188.6	1537.81	0.0180701	0.0180509	0.000190888	3.08999	2.77129	0.20136	38.3448	39.4574	1.86872	18.5038	18.2905	0.570491	6608.78	6073.68	383.159	13433.5	13506.9	248.24	8.35743	8.21468	0.413561	3610.41	3620.38
		KWKB-9 Pos, 6	6946.83			0.0179019			2.11242			2.00501			78.7863			0.0179019			0.0179019			33369.1			0.0179019			2.54207			36.9674			17.3111			5537.59			13573.2			7.50985			3606.16
		KWKB-9 Pos, 7	7392.03			0.0357526			1.87701			2.00215			88.0765			0.0178763			0.0178763			32874.5			0.0178763			2.68144			41.4015			18.7165			5991.96			13166.4			8.42867			3551.3
		KWKB-9 Pos, 8	7510.28			0.0183554			1.98238			2.0558			85.7562			0.0183554			0.0183554			32966.2			0.0183554			2.77166			41.116			18.6307			6156.39			13854.5			8.56278			3713.66
23	KWKB-11	KWKB-11 Pos, 9	5728.02	5802.9	120.892	0.0173792	0.0175191	0.000224701	1.45985	1.51642	0.100026	1.94647	1.96213	0.0251665	62.0612	62.6445	1.59343	0.0173792	0.0175191	0.000224701	0.0173792	0.0175191	0.000224701	29718.5	27907.9	1885.67	0.0173792	0.0175191	0.000224701	1.59889	1.66126	0.135623	32.0299	32.2717	1.28456	15.8846	16.0235	0.427827	4348.63	4477.56	195.603	13948.6	13593.4	389.987	6.43031	6.65192	0.38227	3449.43	3469.1
		KWKB-11 Pos, 10	5996.6			0.0178827			1.68097			2.00286			64.9857			0.0178827			0.0178827			25375.5			0.0178827			1.89557			34.3705			16.7561			4811.16			13912.6			7.31402			3655.22
		KWKB-11 Pos, 11	5807.81			0.0175193			1.50666			1.96216			62.9467			0.0175193			0.0175193			29730.2			0.0175193			1.57673			31.7975			15.7323			4420.99			12979.7			6.42957			3449.02
		KWKB-11 Pos, 12	5679.18			0.0172951			1.41819			1.93705			60.5846			0.0172951			0.0172951			26807.3			0.0172951			1.57385			30.889			15.7212			4329.47			13532.6			6.43376			3322.73
25	KWKB-13	KWKB-13 Pos, 1	5569.73	5601.77	217.627	0.0170068	0.0257258	0.0150002	1.17347	0.95677	0.183824	1.90476	1.91611	0.0140507	81.4116	75.4564	4.76986	0.0170068	0.0171081	0.000125453	0.0170068	0.0171081	0.000125453	23554.4	23398.1	1182.85	0.0170068	0.0171081	0.000125453	1.54762	1.48893	0.119524	21.0714	23.6074	2.24022	17.2449	17.6756	1.33081	4250.51	3996.12	239.91	13658.7	12811.3	563.305	5.66327	5.87264	0.334561	3211.73	3173.69
		KWKB-13 Pos, 2	5886.29			0.0172295			0.861475			1.9297			68.7285			0.0172295			0.0172295			25034.5			0.0172295			1.5162			27.1537			19.9345			4200.55			12877.1			6.40937			3262.92
		KWKB-13 Pos, 3	5281.11			0.0517063			0.706653			1.93037			78.0765			0.0172354			0.0172354			21699.4			0.0172354			1.6029			23.6298			16.5115			3670.63			12099.8			5.53257			3070.84
		KWKB-13 Pos, 4	5669.95			0.0169607			1.08548			1.89959			73.6092			0.0169607			0.0169607			23303.9			0.0169607			1.28901			22.5746			17.0115			3862.79			12609.7			5.88535			3149.25
26	KWKB-14	KWKB-14 Pos, 5	2024.59	2029.27	130.47	0.0491803	0.0493137	0.0400929	0.409836	0.412875	0.0224909	27.9508	38.6741	19.749	41.5738	43.342	3.13541	0.0163934	0.0165106	0.000116168	0.0163934	0.0165106	0.000116168	24803.3	20990.7	2605.34	0.278689	0.0820844	0.113509	0.409836	0.470596	0.0669331	12.2787	13.6613	1.47542	85.0902	151.644	46.3333	1808.69	1967.32	145.339	17256.4	16061.4	929.139	6.5082	5.3664	0.674517	2637.38	2622.01
		KWKB-14 Pos, 6	1824.1			0.0165782			0.431034			72.8448			39.3899			0.0165782			0.0165782			21203.6			0.0165782			0.397878			12.1519			132.866			1851.96			16338.2			4.84085			2559.02
		KWKB-14 Pos, 7	2178.67			0.0166667			0.433333			25.8167			44.75			0.0166667			0.0166667			17483.3			0.0166667			0.533333			15.5167			203.375			2039.17			14667.6			4.9			2561.33
		KWKB-14 Pos, 8	2089.73			0.114829			0.377297			28.084			47.6542			0.0164042			0.0164042			20472.4			0.0164042			0.541339			14.6982			185.244			2169.46			15983.4			5.21654			2730.31
28	KWKB-16	KWKB-16 Pos, 9	3329.03	2825.21	368.617	0.0169779	0.0167475	0.000212677	1.83362	1.28954	0.408586	23.7691	23.6568	1.28645	46.6553	42.2353	2.633	0.0169779	0.0167475	0.000212677	0.0169779	0.0167475	0.000212677	24397.3	27042.5	8693.33	0.0169779	0.0167475	0.000212677	0.89983	0.817544	0.0981065	20.6452	18.9428	2.00483	11.0272	10.178	0.798437	4354.33	3637.68	483.621	15329.7	14779.1	759.317	4.64346	4.63384	0.403661	4737.35	3603.03
		KWKB-16 Pos, 10	2784.61			0.0167616			1.49179			24.7234			40.5632			0.0167616			0.0167616			41602.4			0.0167616			0.821321			19.5608			9.81395			3626.22			14105.8			5.03688			3670.8
		KWKB-16 Pos, 11	2894.2			0.0168464			1.07817			24.6125			41.7621			0.0168464			0.0168464			23568.1			0.0168464			0.892857			20.0303			10.8238			3579.35			13962.3			4.87702			3326.15
		KWKB-16 Pos, 12	2292.98			0.0164042			0.754593			21.5223			39.9606			0.0164042			0.0164042			18602.4			0.0164042			0.656168			15.5348			9.04692			2990.81			15718.5			3.97802			2677.82
30	KWKB-18	KWKB-18 Pos, 1	2270.84	2411.55	95.351	0.0167392	0.0543133	0.0649957	0.184131	0.222036	0.0691414	8.33612	8.58555	0.473415	30.8838	33.2887	1.47193	0.0167392	0.0167633	5.75416e-05	0.0167392	0.0167633	5.75416e-05	25510.5	27031.4	2539.95	0.0167392	0.0167633	5.75416e-05	1.33914	0.670309	0.387415	12.5377	12.9225	0.74924	9.38232	9.9407	0.366952	1699.2	1876.05	144.894	10135.1	10099.2	131.108	3.43154	3.61732	0.279438	2195.01	2272.87
		KWKB-18 Pos, 2	2382.34			0.166889			0.317089			9.39586			33.6115			0.0166889			0.0166889			25751			0.0166889			0.400534			12.2997			10.272			1827.44			9940.26			3.53805			2250
		KWKB-18 Pos, 3	2521.81			0.0167785			0.134228			8.40604			34.8826			0.0167785			0.0167785			31426.2			0.0167785			0.45302			12.651			9.8406			1877.18			10029			3.40604			2311.91
		KWKB-18 Pos, 4	2471.19			0.0168464			0.252695			8.20418			33.777			0.0168464			0.0168464			25438			0.0168464			0.488544			14.2015			10.2679			2100.4			10292.3			4.09367			2334.57
34	KWKB-22	KWKB-22 Pos, 5	4488.4	4605.84	193.015	0.017059	0.0170738	6.15508e-05	1.00648	0.973348	0.101683	10.2184	7.32316	2.32201	172.467	104.024	39.5972	0.017059	0.0170738	6.15508e-05	0.017059	0.0170738	6.15508e-05	17997.3	20210.1	1393.72	0.017059	0.0170738	6.15508e-05	1.75708	1.63963	0.243946	21.5285	20.4485	0.704496	13.3487	13.1201	0.315346	3835.72	3691.91	178.946	9275.3	9279.28	139.368	5.91095	5.80489	0.126165	2867.28	2890.27
		KWKB-22 Pos, 6	4936.88			0.0170126			1.02076			8.48928			81.6094			0.0170126			0.0170126			20874.4			0.0170126			1.6162			20.5852			13.1422			3900.82			9464.75			5.92889			2910.17
		KWKB-22 Pos, 7	4536.59			0.0171762			1.06493			6.63002			77.4304			0.0171762			0.0171762			20199.2			0.0171762			1.92374			19.6668			12.5988			3487.63			9304.33			5.76262			2813.64
		KWKB-22 Pos, 8	4461.47			0.0170474			0.801227			3.95499			84.5892			0.0170474			0.0170474			21769.5			0.0170474			1.26151			20.0136			13.3907			3543.47			9072.76			5.61712			2970
36	KWKB-24	KWKB-24 Pos, 9	5939.63	5778.08	372.363	0.0175994	0.0175888	6.24395e-05	0.791975	0.980089	0.164955	5.93101	7.40192	1.36075	72.0873	69.5564	5.91632	0.0175994	0.0175888	6.24395e-05	0.0175994	0.0175888	6.24395e-05	23583.2	22412.5	682.361	0.0175994	0.0175888	6.24395e-05	1.39036	1.40276	0.0265127	19.4298	18.3219	1.90971	19.1922	17.976	1.10545	4593.63	4451.98	121.218	10615	10961.2	330.48	6.67019	6.49951	0.305921	3030.8	2983.83
		KWKB-24 Pos, 10	5139.67			0.0176803			0.848656			6.32956			60.1662			0.0176803			0.0176803			21976.7			0.0176803			1.43211			16.3897			17.1588			4258.66			11052.3			6.50636			2872.52
		KWKB-24 Pos, 11	6076.77			0.0175685			1.08925			9.32888			69.6767			0.0175685			0.0175685			22171.5			0.0175685			1.42305			20.889			18.9301			4479.27			11460.4			6.81658			3142.66
		KWKB-24 Pos, 12	5956.23			0.017507			1.19048			8.01821			76.2955			0.017507			0.017507			21918.8			0.017507			1.36555			16.5791			16.6229			4476.37			10717.2			6.0049			2889.36
39	KWKB-26	KWKB-26 Pos, 1	5686.42	5394.01	593.585	0.0175871	0.0176183	0.00018129	0.756243	0.866861	0.233844	12.8913	14.573	0.987001	62.6099	59.5601	2.70999	0.0175871	0.0176183	0.00018129	0.0175871	0.0176183	0.00018129	27558.9	25371.7	2249.29	0.0175871	0.0176183	0.00018129	1.74112	1.79722	0.209804	22.8104	22.2944	0.624031	14.2103	14.1523	0.478066	4549.07	4797.76	600.65	11714.9	11501.8	432.745	6.57756	5.88129	0.844293	3538.16	3091.52
		KWKB-26 Pos, 2	4806.08			0.0178891			0.626118			14.8658			58.4079			0.0178891			0.0178891			22719.1			0.0178891			1.69946			22.7907			14.7406			4476.21			12046.5			5.4025			2932.38
		KWKB-26 Pos, 3	4858.19			0.0173792			0.834202			15.1721			55.7004			0.0173792			0.0173792			23566.2			0.0173792			1.59889			21.2722			14.251			4336.11			11367.9			4.74453			2806.4
		KWKB-26 Pos, 4	6225.33			0.017618			1.25088			15.3629			61.5222			0.017618			0.017618			27642.7			0.017618			2.1494			22.3044			13.4073			5829.63			10878			6.80056			3089.15
41	KWKB-27	KWKB-27 Pos, 5	3534.28	4117.3	352.142	0.0865651	0.0573127	0.0507019	2.04294	0.983579	0.618614	13.7292	17.9941	9.11062	54.5014	62.1314	5.75202	0.017313	0.0175851	0.000215127	0.017313	0.0175851	0.000215127	22299.2	26212.6	2444.39	0.017313	0.0175851	0.000215127	1.15997	1.35898	0.139782	16.2742	17.9759	1.25356	12.6385	13.845	0.987903	3186.11	3606.42	331.778	12344.5	11720.6	512.079	3.95602	4.62507	0.445033	2619.63	2856.39
		KWKB-27 Pos, 6	4375.58			0.124955			0.535523			12.8526			62.8704			0.0178508			0.0178508			28543.4			0.0178508			1.30311			18.0471			14.9768			3557.3			11914.5			5.07854			2959.48
		KWKB-27 Pos, 7	4144.28			0.02			0.575715			11.6713			70.5687			0.0174459			0.0174459			26029.3			0.0174459			1.44801			17.7774			13.1193			3566.29			10932.5			4.49232			2947.14
		KWKB-27 Pos, 8	4415.07			0.0177305			0.780142			33.7234			60.5851			0.0177305			0.0177305			27978.7			0.0177305			1.52482			19.805			14.6454			4115.96			11690.8			4.9734			2899.29
43	KWKB-28	KWKB-28 Pos, 9	5118.5	4271.04	496.251	0.017452	0.0173608	0.000146228	0.837696	0.733231	0.0793388	10.8726	7.72271	1.84407	72.5829	66.6774	4.54123	0.017452	0.0173608	0.000146228	0.017452	0.0173608	0.000146228	26038.4	27687.1	3900.4	0.017452	0.0173608	0.000146228	1.3089	1.10242	0.15995	18.2897	14.8343	2.08447	12.7051	11.8965	0.571949	3671.03	3028.88	389.639	12812.2	12606.6	485.97	6.36126	5.09874	0.754242	3213.26	2988.05
		KWKB-28 Pos, 10	3912.17			0.017188			0.739086			6.20488			61.3097			0.017188			0.017188			28119.6			0.017188			0.945342			13.1145			11.3097			2646.79			11768.6			4.54624			2808.7
		KWKB-28 Pos, 11	4123.53			0.0172533			0.741891			7.05659			63.354			0.0172533			0.0172533			22946.9			0.0172533			1.20773			14.6653			12.1636			2811.94			12910.3			4.49448			2994.48
		KWKB-28 Pos, 12	3929.98			0.01755			0.614251			6.75676			69.463			0.01755			0.01755			33643.4			0.01755			0.947701			13.2678			11.4075			2985.78			12935.2			4.99298			2935.77
45	KWKB-29	KWKB-29 Pos, 1	5369.79	5338.91	135.189	0.0173611	0.0174422	0.00012356	0.78125	0.723651	0.0404747	8.09028	11.3283	7.31755	78.9931	74.5366	3.99251	0.0173611	0.0174422	0.00012356	0.0173611	0.0174422	0.00012356	20243.1	22610.1	2525.36	0.0173611	0.0174422	0.00012356	1.78819	1.82667	0.0736172	15.9201	15.5806	0.556359	15.2778	15.3329	1.04674	3520.66	3740.07	132.43	11977.8	11475	313.289	5.87674	5.74537	0.243467	2975.69	2906.22
		KWKB-29 Pos, 2	5369.6			0.01755			0.666901			23.9558			74.7806			0.01755			0.01755			26465.4			0.01755			1.73745			14.7069			14.7245			3752.37			11296.9			5.71253			2859.95
		KWKB-29 Pos, 3	5494.3			0.0172831			0.72589			6.3429			76.2357			0.0172831			0.0172831			20463.2			0.0172831			1.93571			16.177			17.0411			3829.24			11478.9			6.02316			2898.03
		KWKB-29 Pos, 4	5121.97			0.0175747			0.720562			6.92443			68.1371			0.0175747			0.0175747			23268.9			0.0175747			1.84534			15.5185			14.2882			3858			11146.2			5.36907			2891.21
49	KWKB-31	KWKB-31 Pos, 5	3767.22	3540.26	165.536	0.017307	0.051855	0.0603356	0.294219	0.280744	0.105183	2.19799	2.05056	0.161353	72.3434	69.6471	2.68429	0.017307	0.0171086	0.000272032	0.017307	0.0171086	0.000272032	21703	27000.1	4588.02	0.017307	0.0171086	0.000272032	1.17688	1.22755	0.213043	14.2437	12.5695	1.00937	12.4784	13.3863	1.78033	2467.12	2660.13	233.772	9732.56	9728.65	240.644	4.29214	3.82359	0.378811	2398.93	2494.1
		KWKB-31 Pos, 6	3597.98			0.156359			0.138985			2.22377			70.066			0.0173732			0.0173732			23662.3			0.0173732			1.09451			11.7269			16.4003			2400.45			9770.28			4.10007			2654.27
		KWKB-31 Pos, 7	3313.52			0.0170765			0.256148			1.91257			65.2152			0.0170765			0.0170765			33282.1			0.0170765			1.58811			12.4829			12.8586			2810.79			9367.61			3.46653			2418.2
		KWKB-31 Pos, 8	3482.32			0.0166778			0.433622			1.86791			70.964			0.0166778			0.0166778			29352.9			0.0166778			1.0507			11.8245			11.8079			2962.14			10044.2			3.43562			2505
51	KWKB-32	KWKB-32 Pos, 9	6797.87	5552.59	937.151	0.0174703	0.0170461	0.000317585	0.471698	0.164686	0.17984	7.11041	4.5789	1.53139	81.0797	67.1903	9.02153	0.0174703	0.0170461	0.000317585	0.0174703	0.0170461	0.000317585	31830.9	29310.5	2978.13	0.0174703	0.0170461	0.000317585	3.00489	1.62737	0.826543	12.334	9.57345	1.59701	17.4092	14.5815	1.87621	3922.96	3094.26	547.287	14452.6	13478.4	1152.77	5.05765	4.41977	0.712963	3878.41	3220.41
		KWKB-32 Pos, 10	4725.95			0.0165893			0.0165893			3.96483			67.4519			0.0165893			0.0165893			25497.7			0.0165893			1.06171			8.72595			15.1377			2743.53			14783.8			3.7077			2843.4
		KWKB-32 Pos, 11	6115.05			0.0171468			0.0685871			4.23525			56.0871			0.0171468			0.0171468			32578.9			0.0171468			1.52606			8.74486			12.7315			3225.48			12159.6			5.20405			3281.89
		KWKB-32 Pos, 12	4571.48			0.0169779			0.101868			3.00509			64.1426			0.0169779			0.0169779			27334.5			0.0169779			0.916808			8.48896			13.0475			2485.06			12517.6			3.70968			2877.93
3	TÜ-1	TÜ-1 Pos, 1	2036.72	2381.6	239.567	0.0163185	0.0163721	3.93742e-05	0.0163185	0.0163721	3.93742e-05	1.82768	1.83367	0.00440991	40.4373	40.5857	6.86145	0.0163185	0.0163721	3.93742e-05	0.0163185	0.0163721	3.93742e-05	20806.1	21914.8	742.914	0.0163185	0.0163721	3.93742e-05	0.146867	0.229289	0.0507363	8.30614	9.59653	1.32456	9.23629	10.1438	0.573097	1528.23	1616.31	53.7783	10264.8	10270.1	29.6326	2.0643	2.75976	0.564192	2063.97	2316.8
		TÜ-1 Pos, 2	2384.4			0.0163506			0.0163506			1.83126			35.2027			0.0163506			0.0163506			22465.7			0.0163506			0.261609			8.58404			10.0719			1629.66			10267.4			2.72237			2309.52
		TÜ-1 Pos, 3	2714.05			0.016415			0.016415			1.83848			34.8654			0.016415			0.016415			21684.2			0.016415			0.22981			9.83257			10.6861			1674.16			10232.5			3.63592			2761
		TÜ-1 Pos, 4	2391.24			0.0164042			0.0164042			1.83727			51.8373			0.0164042			0.0164042			22703.4			0.0164042			0.278871			11.6634			10.5807			1633.2			10315.6			2.61647			2132.71
5	TÜ-2	TÜ-2 Pos, 5	2375.62	2363.69	124.253	0.0329924	0.0204609	0.00723558	0.082481	0.105931	0.0433645	4.355	4.10386	0.667947	58.4955	142.228	152.841	0.0164962	0.0163368	0.000124934	0.0164962	0.0163368	0.000124934	23952.5	23262.6	1077.6	0.0164962	0.0163368	0.000124934	0.34642	0.310375	0.0700984	21.2471	16.4604	2.80927	14.3435	13.3433	0.962897	1433.85	1412.69	81.7452	10201.8	10270.6	262.277	3.00231	2.92442	0.0694603	2078.03	2128.12
		TÜ-2 Pos, 6	2256.99			0.0162549			0.162549			4.45384			406.86			0.0162549			0.0162549			24642.4			0.0162549			0.406372			15.6534			11.7929			1522.43			10301.4			2.81209			2058.52
		TÜ-2 Pos, 7	2562.3			0.0161812			0.12945			2.96117			56.165			0.0161812			0.0161812			22475.7			0.0161812			0.2589			14.6764			13.3414			1400.49			9923.15			2.94498			2316.5
		TÜ-2 Pos, 8	2259.85			0.016415			0.0492449			4.64544			47.39			0.016415			0.016415			21979.6			0.016415			0.22981			14.2646			13.8953			1293.99			10656.3			2.93828			2059.42
7	TÜ-3	TÜ-3 Pos, 9	2018.62	2133.22	93.6206	0.0166223	0.0164859	9.52096e-05	0.0831117	0.0453751	0.0295616	1.8617	1.84642	0.0106635	34.641	35.1491	0.453114	0.0166223	0.0164859	9.52096e-05	0.0166223	0.0164859	9.52096e-05	23587.1	23592.5	1441.32	0.0166223	0.0164859	9.52096e-05	0.199468	0.226499	0.0430802	12.0346	12.7568	0.516357	11.8102	12.2968	0.57613	1478.06	1566.09	55.5272	10708.5	10700.3	155.11	2.55153	2.3047	0.156224	1948.64	2031.67
		TÜ-3 Pos, 10	2085.78			0.0164636			0.0164636			1.84392			34.7547			0.0164636			0.0164636			25337.5			0.0164636			0.1811			12.6441			13.2614			1631.87			10727.7			2.28021			2034.24
		TÜ-3 Pos, 11	2271.45			0.0165017			0.0165017			1.84818			35.5941			0.0165017			0.0165017			21353.1			0.0165017			0.231023			12.8713			11.9059			1575.08			10464.7			2.26898			2038.61
		TÜ-3 Pos, 12	2157.02			0.0163559			0.0654236			1.83186			35.6068			0.0163559			0.0163559			24092.2			0.0163559			0.294406			13.4773			12.2097			1579.33			10900.1			2.11809			2105.17
9	TÜ-4	Pos, 9 TÜ-4	2015.33	1872.57	145.196	0.0166611	0.0166326	0.00010136	0.116628	0.0539802	0.0413726	1.86604	1.86286	0.0113523	21.6261	21.1352	1.0541	0.0166611	0.0166326	0.00010136	0.0166611	0.0166326	0.00010136	23458.8	21256.9	1456.2	0.0166611	0.0166326	0.00010136	0.266578	0.216164	0.0961251	10.03	10.1851	0.565531	10.0217	9.7367	0.312665	1244.75	1147.9	117.017	10538.9	10213.5	269.292	1.89104	1.67984	0.174483	1660.61	1566.75
		Pos, 10 TÜ-4	1912.53			0.016756			0.016756			1.87668			21.9001			0.016756			0.016756			19638.1			0.016756			0.268097			11.126			9.39176			1210.46			9994.67			1.70074			1601.37
		Pos, 12 TÜ-4	1932.29			0.0164745			0.0658979			1.84514			21.6969			0.0164745			0.0164745			21614.5			0.0164745			0.280066			9.96705			10.0741			1188.14			9904.65			1.72158			1547.12
		Pos, 11 TÜ-4 (2)	1630.12			0.0166389			0.0166389			1.86356			19.3178			0.0166389			0.0166389			20316.1			0.0166389			0.0499168			9.6173			9.45923			948.253			10415.8			1.40599			1457.9
11	TÜ-5	Pos, 2 TÜ-5	2780.99	2475.38	244.353	0.252321	0.251654	0.0565399	0.5652	0.473401	0.0626282	2.2608	1.96084	0.173935	41.9863	36.4453	3.56997	0.0201857	0.0175075	0.00155299	0.0201857	0.0175075	0.00155299	30359.3	26675.9	3049.06	0.0201857	0.0175075	0.00155299	0.302786	0.316486	0.0688974	18.3892	20.2517	5.06734	22.0428	19.1277	1.81027	1660.27	1496.02	124.191	13388.3	11511	1089.98	3.98668	3.46439	0.349433	2454.78	2147.38
		Pos, 3 TÜ-5	2573.4			0.307207			0.398539			1.85985			34.1415			0.0166058			0.0166058			22999			0.0166058			0.43175			28.4955			18.3162			1559.78			11073.8			3.41249			2118.73
		Pos, 4 TÜ-5	2438.44			0.287262			0.492449			1.83848			37.0322			0.016415			0.016415			24425.5			0.016415			0.279054			14.7242			19.0085			1430.24			10791.8			3.45535			2059.42
		Pos, 1 TÜ-5 (2)	2108.68			0.159825			0.437416			1.88425			32.6211			0.0168237			0.0168237			28919.9			0.0168237			0.252355			19.3977			17.1433			1333.78			10790.1			3.00303			1956.59
13	TÜ-6	Pos, 5 TÜ-6	4427.63	3007.13	828.072	0.181758	0.243491	0.0488403	0.0991408	0.0861475	0.0703195	1.85063	1.84714	0.0179913	36.5334	37.7511	2.09313	0.0165235	0.0164923	0.000160637	0.0165235	0.0164923	0.000160637	27412.4	25233.5	1267.79	0.0165235	0.0164923	0.000160637	0.38004	0.404194	0.0606122	13.6153	13.8231	1.07342	13.2353	12.8338	0.778509	1708.53	1729.35	73.818	10847.8	11084.6	282.793	3.2386	3.34849	0.150834	2120.46	2135.23
		Pos, 6 TÜ-6	2512.88			0.317938			0.0334672			1.87416			38.0689			0.0167336			0.0167336			24749			0.0167336			0.41834			14.1064			13.0355			1750			11166			3.49732			2188.92
		Pos, 7 TÜ-6	2383.15			0.244459			0.195567			1.82529			35.414			0.0162973			0.0162973			24462.2			0.0162973			0.325945			12.2881			11.5222			1627.12			10812.1			3.16167			2011.25
		Pos, 8 TÜ-6	2704.86			0.22981			0.016415			1.83848			40.9882			0.016415			0.016415			24310.6			0.016415			0.492449			15.2823			13.5424			1831.75			11512.3			3.49639			2220.29
15	TÜ-7	Pos, 9 TÜ-7	3186.63	3266.94	105.277	0.0158028	0.0867254	0.0461564	0.39507	0.398501	0.0802085	1.76991	1.86732	0.0684467	39.8072	40.2094	0.798992	0.0158028	0.0166725	0.000611131	0.0158028	0.0166725	0.000611131	32648.5	33040.2	1443.22	0.0158028	0.0166725	0.000611131	0.85335	0.793438	0.0516262	26.6909	25.7059	0.621857	18.7105	19.3153	0.417924	2518.81	2529.18	29.0915	10799.9	11182.8	288.821	3.45291	3.77827	0.197608	2378.63	2465.28
		Pos, 10 TÜ-7	3413.38			0.0758342			0.505561			1.88743			41.5908			0.016852			0.016852			31648.1			0.016852			0.82575			25.514			19.1776			2562.86			11309.7			3.86754			2465.62
		Pos, 11 TÜ-7	3149.46			0.131257			0.280014			1.9601			39.6745			0.0175009			0.0175009			35456.8			0.0175009			0.717536			24.9737			19.5485			2548.13			11573.7			3.98145			2503.15
		Pos, 12 TÜ-7	3318.29			0.124008			0.41336			1.85185			39.7652			0.0165344			0.0165344			32407.4			0.0165344			0.777116			25.6448			19.8247			2486.94			11048			3.81118			2513.72
17	TÜ-8	Pos, 1 TÜ-8	3488.75	3351.79	327.636	0.034626	0.169931	0.0956415	0.519391	0.421843	0.0706325	1.93906	1.94937	0.0194466	60.8033	61.3198	8.40471	0.017313	0.0174051	0.00017363	0.017313	0.0174051	0.00017363	26021.5	26320.4	750.338	0.017313	0.0174051	0.00017363	0.796399	0.814774	0.16361	21.7971	23.0252	1.98457	22.4204	20.6341	1.79426	2764.02	2510.06	262.375	12038.7	11643.8	419.606	4.5187	4.37886	0.352039	2892.14	2673.39
		Pos, 2 TÜ-8	2788.61			0.294321			0.328947			1.93906			48.3553			0.017313			0.017313			25415.5			0.017313			0.57133			20.412			17.7632			2071.16			10939			3.79155			2353.88
		Pos, 3 TÜ-8	3601.1			0.212465			0.389518			1.983			71.4766			0.0177054			0.0177054			27478.8			0.0177054			1.02691			24.8052			21.8307			2626.24			11841			4.72734			2681.3
		Pos, 4 TÜ-8	3528.7			0.138313			0.449516			1.93638			64.6438			0.0172891			0.0172891			26365.8			0.0172891			0.864454			25.0864			20.5221			2578.84			11756.5			4.47787			2766.25
19	TÜ-9	Pos 5 Tü9	6607.9	7179.05	355.976	0.0185391	0.0185482	9.54268e-05	2.81795	2.64437	0.282908	2.07638	2.0774	0.0106878	70.5784	73.9068	3.63202	0.0185391	0.0185482	9.54268e-05	1.54802	0.712955	0.701464	58342.6	52884.3	3552.92	0.444939	0.125148	0.184631	2.50278	2.48557	0.0614255	45.4765	47.433	2.80003	15.4616	17.3653	1.48584	7301.08	6427.98	506.069	21080.9	21901.7	633.551	9.45495	9.84878	0.322057	4025.21	4102.02
		Pos 6 Tü9	7588.39			0.0184911			2.44083			2.07101			80.0481			0.0184911			1.26664			51664.2			0.0184911			2.53328			52.2189			18.1953			6159.76			22857			10.3365			4255.55
		Pos 7 Tü9	7262.44			0.0187056			3.0116			2.09502			72.4093			0.0187056			0.0187056			48503.6			0.0187056			2.52525			46.5769			16.4983			6185.75			21906.2			9.89525			4095.59
		Pos 8 Tü9	7257.48			0.018457			2.30712			2.06718			72.5914			0.018457			0.018457			53026.9			0.018457			2.38095			45.4596			19.306			6065.34			21762.7			9.70838			4031.75
23	TÜ-11	Pos 9 Tü11	3824.93	4139.56	580.807	1.16481	0.592287	0.415056	0.556328	0.67746	0.115313	1.94715	1.94276	0.0256549	50.2782	49.9577	1.10437	0.0173853	0.0173461	0.000229062	0.0173853	0.0173461	0.000229062	37708.6	39952.8	2707.68	0.0173853	0.0173461	0.000229062	0.817107	0.866943	0.0590668	25.1043	23.7426	1.32162	17.8025	16.951	0.673169	2973.4	3049.1	60.265	18577	18351.5	584.161	4.89395	4.37854	0.400606	2942.11	2920.41
		Pos 10 Tü11	5134.29			0.7431			0.86695			1.9816			51.6277			0.0176929			0.0176929			44320.6			0.0176929			0.884643			21.7799			16.189			3139.95			18834.9			4.64437			2917.73
		Pos 11 Tü11	3921.13			0.426767			0.631615			1.91192			48.9075			0.0170707			0.0170707			37675			0.0170707			0.955958			23.3015			16.4049			3056.16			17353.1			4.00307			2872.31
		Pos 12 Tü11	3677.87			0.0344709			0.654947			1.93037			49.0176			0.0172354			0.0172354			40106.9			0.0172354			0.810065			24.7846			17.4078			3026.89			18640.9			3.97277			2949.5
25	TÜ-13	Pos 1 Tü13	4999.47	5330.6	500.696	0.521201	0.143614	0.218	0.954064	1.04606	0.0916675	1.9788	1.98583	0.00583729	81.2367	87.1227	8.61977	0.0176678	0.0177306	5.21187e-05	0.0176678	0.0177306	5.21187e-05	55017.7	53402	9175.26	0.0176678	0.0177306	5.21187e-05	1.34276	1.91027	0.808237	29.3993	28.8312	3.01431	13.3746	14.5118	1.58725	4192.93	5070.3	1323.23	19432.2	19287.3	478.179	6.49293	5.84973	0.509002	4273.85	4588.25
		Pos 2 Tü13	6051.05			0.0177242			1.1698			1.98511			102.021			0.0177242			0.0177242			67759.7			0.0177242			3.2967			23.7859			17.1748			7347.39			19866.4			5.52109			5487.77
		Pos 3 Tü13	5522.15			0.0177179			1.09851			1.98441			82.6541			0.0177179			0.0177179			45871.7			0.0177179			1.63005			31.5911			14.2629			4556.52			19310.1			6.1747			4636.61
		Pos 4 Tü13	4749.73			0.0178126			0.961881			1.99501			82.5793			0.0178126			0.0178126			44959			0.0178126			1.37157			30.5486			13.2348			4184.36			18540.5			5.21019			3954.76
28	TÜ-16	Pos 5 Tü16	3676.51	3924.19	204.264	0.213383	0.0665819	0.0847563	0.76818	0.867296	0.0755037	1.91192	1.96042	0.0406529	41.5842	42.9486	1.43971	0.0170707	0.0175037	0.000362972	0.0170707	0.0175037	0.000362972	45066.6	42256.1	3850.28	0.0170707	0.0175037	0.000362972	0.819392	0.910455	0.0578951	17.3609	20.4151	2.70924	13.3578	13.7162	0.287468	3248.55	3372.57	79.2034	18322.4	18586.7	510.686	4.61762	4.50932	0.155624	3319.73	3056.79
		Pos 6 Tü16	3890.31			0.0180701			0.957716			2.02385			42.2479			0.0180701			0.0180701			43747.7			0.0180701			0.921576			19.1905			13.8327			3376.22			18762.6			4.49042			3000.72
		Pos 7 Tü16	4244.92			0.017507			0.822829			1.96078			45.3606			0.017507			0.017507			44572.8			0.017507			0.980392			24.7199			14.1194			3467.79			19315.9			4.66562			3084.38
		Pos 8 Tü16	3885.03			0.0173671			0.920458			1.94512			42.6016			0.0173671			0.0173671			35637.4			0.0173671			0.920458			20.389			13.5551			3397.71			17945.9			4.26363			2822.33
30	TÜ-18	Pos 9 Tü18	3976.99	4108.95	585.338	0.017301	0.0171197	0.000197131	0.986159	0.932833	0.0905492	1.93772	1.91741	0.0220787	45.4325	43.6168	1.33549	0.017301	0.0171197	0.000197131	0.017301	0.0171197	0.000197131	32214.5	35588.9	5213.19	0.017301	0.0171197	0.000197131	0.847751	0.723655	0.101254	13.8754	14.2264	0.8447	12.7422	12.8363	0.952277	3403.46	3315.11	241.552	19817.1	18244.7	1298.27	4.40311	4.36865	0.470445	2794.29	2860.65
		Pos 10 Tü18	4999.66			0.0169033			1.04801			1.89317			42.1062			0.0169033			0.0169033			29006.1			0.0169033			0.777552			15.6694			13.8016			3608.52			17417.6			5.04564			2834.35
		Pos 11 Tü18	4098.27			0.017331			0.883882			1.94107			44.3328			0.017331			0.017331			39081.5			0.017331			0.693241			13.5182			13.4749			3306.76			19158.2			4.30676			3212.48
		Pos 12 Tü18	3360.89			0.0169434			0.813284			1.89766			42.5957			0.0169434			0.0169434			42053.5			0.0169434			0.576076			13.8428			11.3267			2941.71			16586			3.71908			2601.49
34	TÜ-22	Pos 1 Tü22	3084.23	3507.22	318.376	0.0693241	0.0439954	0.0268816	0.485269	0.583149	0.207081	1.94107	1.95159	0.0491058	34.1421	38.5822	2.63618	0.017331	0.017425	0.000438444	0.017331	0.017425	0.000438444	37833.6	29753.3	5453.24	0.017331	0.017425	0.000438444	0.658579	0.77584	0.0835875	16.1179	19.2047	2.51169	23.3362	26.6698	2.06822	2593.24	2827.83	136.36	15936.9	16738.5	1055.17	3.89081	3.80635	0.13007	2462.74	2623.83
		Pos 2 Tü22	3797.77			0.0174034			0.539506			1.94918			39.3839			0.0174034			0.0174034			25409			0.0174034			0.748347			21.0407			27.158			2925.51			16870			3.94187			2661.16
		Pos 3 Tü22	3315.24			0.0723851			0.380022			2.02678			41.0423			0.0180963			0.0180963			31614.2			0.0180963			0.886717			17.4267			29.0174			2881.65			18409.4			3.79117			2835.5
		Pos 4 Tü22	3831.65			0.0168691			0.9278			1.88934			39.7605			0.0168691			0.0168691			24156.5			0.0168691			0.809717			22.2335			27.1677			2910.93			15737.5			3.60155			2535.93
36	TÜ-24	Pos 5 Tü24	3109.2	3228.35	173.995	0.0169033	0.0172207	0.000281763	0.371873	0.288396	0.0675226	1.89317	1.92872	0.0315575	30.0034	32.7781	1.61969	0.0169033	0.0172207	0.000281763	0.0169033	0.0172207	0.000281763	41311.7	32352.9	6112.09	0.0169033	0.0172207	0.000281763	0.40568	0.456588	0.0327953	12.3563	13.504	0.845211	13.2776	13.9689	0.578502	2475.15	2607.58	148.264	14535.6	15352.1	576.11	3.17782	3.43655	0.214804	2704.87	2588.79
		Pos 6 Tü24	3055.96			0.0173792			0.243309			1.94647			33.82			0.0173792			0.0173792			25738.6			0.0173792			0.45186			13.2777			13.6514			2467.85			15199.9			3.28467			2437.61
		Pos 7 Tü24	3242.43			0.017001			0.204012			1.90411			33.322			0.017001			0.017001			27813.7			0.017001			0.476029			13.6688			14.1193			2660.49			15546			3.57021			2492.86
		Pos 8 Tü24	3505.81			0.0175994			0.334389			1.97114			33.9669			0.0175994			0.0175994			34547.7			0.0175994			0.492784			14.7131			14.8275			2826.82			16126.8			3.71348			2719.82
39	TÜ-26	Pos 9 Tü26	2579.39	2634.32	93.9821	0.608108	0.580843	0.15894	0.625	0.36979	0.160157	1.89189	1.87836	0.0281763	28.1757	32.1392	3.12775	0.0168919	0.0167711	0.000251574	0.557432	0.151906	0.234131	36435.8	35982.8	453.026	0.202703	0.0632238	0.0805285	0.35473	0.393411	0.0660702	14.5608	12.3471	1.31934	29.0794	17.8291	6.51534	1694.09	1724.09	76.3371	15697.5	16077.8	313.431	4.73818	4.31318	0.598744	2407.26	2672.24
		Pos 10 Tü26	2796.03			0.622686			0.387075			1.88489			34.2477			0.0168294			0.0168294						0.0168294			0.471222			11.8984			14.9024			1842.48			16332.7			5.05722			3442.28
		Pos11 Tü26	2596.12			0.765567			0.238176			1.90541			30.1293			0.0170126			0.0170126						0.0170126			0.306227			11.0752			13.7717			1632.53			16436.7			3.81933			2411.02
		Pos12Tü26	2565.73			0.327011			0.228908			1.83126			36.0039			0.0163506			0.0163506			35529.8			0.0163506			0.441465			11.8542			13.5628			1727.27			15844.3			3.638			2428.38
41	TÜ-27	Pos1Tü27	2719.88	2931.56	215.316	0.384873	0.361756	0.362975	0.552209	0.656322	0.0675056	1.87416	1.87347	0.0213327	37.9518	40.6299	3.84327	0.0167336	0.0167274	0.000190471	0.0167336	0.0167274	0.000190471	35341.4	31832.4	3283.58	0.0167336	0.0167274	0.000190471	0.334672	0.35561	0.0586775	15.2276	15.1051	0.770493	17.8213	17.9923	0.729351	1616.13	1690.38	120.196	14389.1	15531	928.793	3.48896	3.43381	0.395326	2313.76	2403.09
		Pos2Tü27	3243.84			0.944351			0.725126			1.8887			42.4621			0.0168634			0.0168634			26492.4			0.0168634			0.455312			16.2395			19.2243			1897.64			16964.6			4.03879			2423.44
		Pos3Tü27	2743.33			0.101386			0.642109			1.89253			36.144			0.0168976			0.0168976			32189.9			0.0168976			0.304157			14.853			17.5566			1639.24			15541.6			2.96553			2410.44
		Pos4Tü27	3019.21			0.016415			0.705844			1.83848			45.9619			0.016415			0.016415			33306			0.016415			0.328299			14.1005			17.367			1608.5			15228.8			3.24196			2464.71
45	TÜ-29	Pos5Tü29	2564.85	2835.85	364.299	0.0160927	0.168263	0.117367	0.193112	0.174084	0.0545685	1.80238	1.86472	0.0396259	79.3531	48.7043	18.0048	0.0160927	0.0166493	0.000353803	0.0160927	0.0166493	0.000353803	29304.8	27820.8	1483.95	0.0160927	0.0166493	0.000353803	0.434503	0.53727	0.126252	11.6511	11.2976	1.84749	13.4374	14.5662	2.28188	1692.15	1897.08	183.232	15739	16607.2	691.224	2.6392	2.9516	0.290628	2341.17	2495.26
		Pos6Tü29	2670.01			0.31762			0.183885			1.87228			34.5202			0.0167168			0.0167168						0.0167168			0.501505			10.214			12.8887			1829.15			16817.1			3.3768			2463.22
		Pos7Tü29	2645.32			0.239071			0.0853825			1.91257			37.2609			0.0170765			0.0170765						0.0170765			0.461066			9.20423			13.4392			1874.66			17605.9			2.73224			2672.13
		Pos8Tü29	3463.24			0.100267			0.233957			1.87166			43.6832			0.0167112			0.0167112			26336.9			0.0167112			0.752005			14.121			18.4993			2192.35			16266.7			3.05816			2504.51
49	TÜ-31	Pos1Tü31	2359.07	2907.34	423.757	0.0168976	0.0732053	0.097481	0.439338	0.510973	0.052386	1.89253	1.90577	0.0272248	54.0047	59.0436	3.44817	0.0168976	0.0170158	0.000243078	0.0168976	0.0170158	0.000243078	37360.6	35114.9	2133.18	0.0168976	0.0170158	0.000243078	0.473133	0.552364	0.07206	11.5073	12.8636	0.855414	16.6864	18.2436	0.938735	1844.04	2155.91	321.025	16599.9	15829.7	649.683	2.70362	2.9537	0.24955	2617.78	2963.03
		Pos2Tü31	2968.36			0.242047			0.570539			1.93638			62.3098			0.0172891			0.0172891			35736.5			0.0172891			0.55325			13.2607			18.75			2098.55			15155.6			2.88728			2817.6
		Pos3Tü31	2766.75			0.0171987			0.550358			1.92625			57.7016			0.0171987			0.0171987			32247.5			0.0171987			0.51596			13.8277			19.1507			1991.61			15217.7			2.85498			2597.34
		Pos4Tü31	3535.19			0.0166778			0.483656			1.86791			62.1581			0.0166778			0.0166778						0.0166778			0.667111			12.8586			18.3873			2689.46			16345.7			3.36891			3819.38
51	TÜ-32	Pos5Tü32	2102.41	2037.31	145.384	0.0335233	0.0207381	0.00738465	0.0167616	0.0165477	0.000246824	1.8773	1.85334	0.0276442	30.6738	29.4651	1.92491	0.0167616	0.0165477	0.000246824	0.0167616	0.0165477	0.000246824	29064.7	32551.5	2635.21	0.0167616	0.0165477	0.000246824	0.0670466	0.0700165	0.0476276	5.27992	5.38732	0.232742	13.4931	12.6831	0.891537	1168.79	1163.97	32.4283	15590.2	15073.8	436.943	2.4472	2.22465	0.171925	2143.48	2080.27
		Pos6Tü32	2016.24			0.0162443			0.0162443			1.81936			27.8265			0.0162443			0.0162443			33804.4			0.0162443			0.146199			5.10071			11.6147			1165.85			14385.8			2.2742			1948.18
		Pos7Tü32	2213.91			0.0163666			0.0163666			1.83306			31.9804			0.0163666			0.0163666			36072			0.0163666			0.0163666			5.43372			13.6334			1206.22			15092.8			2.20949			2115.71
		Pos8Tü32	1816.68			0.016818			0.016818			1.88362			27.3798			0.016818			0.016818			31264.7			0.016818			0.0504541			5.73495			11.9913			1115.04			15226.5			1.96771			2113.69
[truncated: 52 more columns]

## Sheet: Boxplot-Data (ICP-OES)
Rural and urban OFMSW; data for ICP-OES (boxplot)
All values are related to mg/kg dry matter. Boxplot-data based on single measurements (left column) and mean values for each sample (right column).
		Data - rural	Al		Ag		As		B		Ba		Be		Bi		Ca		Cd		Co		Cr		Cu		Fe		K		Li		Mg		Mn		Mo		Na		Ni		Pb		Sb		Se		Sr
		MIN	1824.1	2029.27	0	0.0167475	0.0165893	0.164686	1.85063	1.87529	30.8838	33.2887	0.0163934	0.0165106	0.0163934	0.0165106	17483.3	20210.1	0.0164042	0.0167436	0.102599	0.215154	8.48896	9.57345	9.04692	9.81293	1182.63	1318.72	9072.76	9279.28	2.90996	3.04143	1981.39	2094.34	69.9699	72.8446	0.464077	0.507899	2634.68	2829.99	3.15953	3.56287	1.64159	1.8751	0.0163934	0.0165106	0.0164042	0.0167436	41.1557
		EQ	3269.73	3197.5	0.0170343	0.0172507	0.42644	0.419358	1.93187	1.93651	55.9904	59.9937	0.0169321	0.0169378	0.0169321	0.0169378	23374.6	24066.7	0.0169779	0.01708	0.786996	0.801709	14.1388	14.9982	11.2837	11.3946	2480.57	2692.05	10895.9	10958.6	4.28665	4.47109	2605.06	2643.48	124.159	126.25	0.564343	0.605966	3698.61	3686.08	6.16282	6.63088	3.58196	4.49351	0.0169321	0.0169378	0.0170025	0.01708	49.978
		MED	4474.94	4439.68	0.0174156	0.0178111	0.746572	0.800046	2.09662	2.07039	66.4419	66.9339	0.0172592	0.0171613	0.0172592	0.0171613	26702.4	27364.8	0.0172891	0.0174015	1.32402	1.38087	19.3349	18.1489	14.2696	14.3669	3457.67	3403.39	11478.7	11507.4	5.36519	5.40953	2904.73	2957.52	163.678	165.979	0.857435	0.873869	4686.38	4711.43	8.01467	7.71562	5.36133	5.30071	0.0172592	0.0171613	0.0173371	0.0174015	56.2618
		DQ	5696.82	5589.47	0.0180816	0.0512196	1.16136	1.03372	8.42685	8.36984	78.8186	75.2265	0.0175902	0.0175879	0.0175902	0.0175879	31683.8	29234.5	0.0176336	0.0177168	1.70896	1.65585	23.7574	25.1291	17.0943	17.3258	4339.24	4338.02	12828.4	12760.1	6.48352	6.34495	3317.4	3290.91	193.666	186.601	1.05561	1.08178	5263.78	5285.2	10.6235	10.3836	9.15882	9.22714	0.0175902	0.0175879	0.0177606	0.0177168	64.5371
		MAX	10477.9	9400.78	2.62718	0.922913	3.38592	2.88787	72.8448	38.6741	172.467	108.221	0.0192382	0.0186626	0.0192382	0.0186626	56088.4	44239.8	0.278689	0.0820844	3.69373	3.32411	71.8445	65.8721	203.375	151.644	8340.71	7640.66	17256.4	16061.4	11.9373	11.0097	5225	4826.17	508.56	417.889	2.80918	1.4719	5846.99	5684.83	27.4418	24.98	116.615	49.2597	0.0192382	0.0186626	4.36885	1.75395	91.9762
		EQ-MIN	1445.62	1168.23	0.0170343	0.000503164	0.40985	0.254673	0.0812397	0.0612213	25.1066	26.705	0.000538636	0.00042717	0.000538636	0.00042717	5891.29	3856.62	0.000573729	0.000336343	0.684397	0.586556	5.64982	5.42475	2.23675	1.58163	1297.95	1373.33	1823.13	1679.33	1.37669	1.42966	623.67	549.136	54.1891	53.4056	0.100266	0.0980671	1063.93	856.097	3.00329	3.06801	1.94037	2.61841	0.000538636	0.00042717	0.000598269	0.000336343	8.82235
		EQ	3269.73	3197.5	0.0170343	0.0172507	0.42644	0.419358	1.93187	1.93651	55.9904	59.9937	0.0169321	0.0169378	0.0169321	0.0169378	23374.6	24066.7	0.0169779	0.01708	0.786996	0.801709	14.1388	14.9982	11.2837	11.3946	2480.57	2692.05	10895.9	10958.6	4.28665	4.47109	2605.06	2643.48	124.159	126.25	0.564343	0.605966	3698.61	3686.08	6.16282	6.63088	3.58196	4.49351	0.0169321	0.0169378	0.0170025	0.01708	49.978
		MED-EQ	1205.21	1242.18	0.000381277	0.000560398	0.320132	0.380688	0.164749	0.133877	10.4515	6.94014	0.000327157	0.000223495	0.000327157	0.000223495	3327.75	3298.06	0.000311147	0.000321553	0.537022	0.579162	5.19612	3.15071	2.98593	2.97233	977.098	711.339	582.858	548.752	1.07853	0.938435	299.674	314.04	39.5188	39.7291	0.293091	0.267903	987.768	1025.34	1.85185	1.08474	1.77937	0.8072	0.000327157	0.000223495	0.000334597	0.000321553	6.28383
		DQ-MED	1221.88	1149.79	0.000665941	0.0334085	0.414793	0.233672	6.33023	6.29945	12.3767	8.29263	0.000330915	0.000426576	0.000330915	0.000426576	4981.4	1869.69	0.00034454	0.000315239	0.384942	0.274981	4.42249	6.98016	2.82474	2.95888	881.57	934.627	1349.69	1252.77	1.11833	0.935424	412.663	333.388	29.9885	20.6215	0.198175	0.207913	577.398	573.775	2.60886	2.66796	3.7975	3.92644	0.000330915	0.000426576	0.000423499	0.000315239	8.2753
		MAX-DQ	4781.06	3811.31	2.60909	0.871693	2.22455	1.85415	64.418	30.3042	93.6481	32.9942	0.00164802	0.00107473	0.00164802	0.00107473	24404.6	15005.3	0.261055	0.0643676	1.98477	1.66826	48.0871	40.743	186.281	134.318	4001.47	3302.65	4427.92	3301.24	5.45376	4.66474	1907.6	1535.27	314.894	231.288	1.75357	0.390118	583.209	399.634	16.8182	14.5964	107.457	40.0325	0.00164802	0.00107473	4.35109	1.73623	27.439
		MV	4617.07	4617.07	0.113847	0.113847	0.900163	0.900163	7.51695	7.51695	68.6671	68.6671	0.0173029	0.0173029	0.0173029	0.0173029	28129.9	28129.9	0.020854	0.020854	1.39034	1.39034	22.4063	22.4063	21.9239	21.9239	3576.88	3576.88	11905.9	11905.9	5.64899	5.64899	3031.19	3031.19	174.278	174.278	0.861931	0.861931	4515.93	4515.93	9.36596	9.36596	8.10858	8.10858	0.0173029	0.0173029	0.113772	0.113772	58.1041
		SD	1779.57	1735.92	0.343964	0.234696	0.670772	0.638088	10.2871	9.00926	21.771	19.4442	0.00054777	0.000507298	0.00054777	0.000507298	6650.81	5744.96	0.0281436	0.0135986	0.822475	0.784587	13.13	12.683	33.9195	29.6097	1527.4	1492.04	1664.64	1586.52	1.84009	1.75696	651.023	610.679	77.3804	75.5771	0.353796	0.273339	882.875	868.206	4.99246	4.85079	12.743	9.40593	0.00054777	0.000507298	0.520876	0.366738	11.187
		Data - urban	Al		Ag		As		B		Ba		Be		Bi		Ca		Cd		Co		Cr		Cu		Fe		K		Li		Mg		Mn		Mo		Na		Ni		Pb		Sb		Se		Sr
		MIN	1630.12	1872.57	0.0158028	0.0163721	0.0162443	0.0163721	1.76991	1.83367	19.3178	21.1352	0.0158028	0.0163368	0.0158028	0.0163368	19638.1	21256.9	0.0158028	0.0163368	0.0163666	0.0700165	5.10071	5.38732	9.23629	9.7367	948.253	1147.9	9904.65	10213.5	1.40599	1.67984	1457.9	1566.75	43.1281	48.3207	0.0158028	0.0164923	3497.41	3649.94	2.25796	2.38347	1.02142	1.20628	0.0158028	0.0163368	0.0158028	0.0163368	39.5888
		EQ	2389.53	2451.93	0.0167365	0.0182163	0.0957012	0.100985	1.86124	1.86426	34.7263	36.1212	0.0165003	0.0166114	0.0165003	0.0166114	24552.3	26048.7	0.0165003	0.0166114	0.300691	0.314959	12.2247	12.6544	13.2352	12.8357	1614.22	1603.76	10887	11158.3	2.8792	2.9448	2129.65	2144.34	72.8519	73.1086	0.296629	0.346948	4083.4	4166.7	4.86028	5.13654	4.28392	4.62122	0.0165003	0.0166114	0.0165003	0.0166114	45.2222
		MED	2993.78	2969.35	0.0182636	0.0698936	0.396804	0.410172	1.89317	1.91159	41.0153	40.6078	0.0168805	0.0168934	0.0168833	0.0170677	31264.7	32092.7	0.0168833	0.0170677	0.474581	0.496929	14.6948	14.6658	14.1194	14.539	1944.62	2026.49	15227.7	15441.5	3.53377	3.45047	2465.16	2542.02	91.6186	92.4121	0.555439	0.546288	4950.87	4895.49	5.94556	5.85368	6.05197	6.22129	0.0168805	0.0168934	0.0168833	0.0170677	48.2993
		DQ	3707.85	3611.46	0.21749	0.188321	0.667671	0.661606	1.95191	1.9538	51.6801	52.2292	0.0173401	0.0174101	0.0173702	0.0174446	37517.8	35687.4	0.0173702	0.0174446	0.817678	0.798772	21.9062	21.0676	18.3339	18.0551	2929.56	2883.15	17369.3	17115	4.33085	4.37112	2834.64	2875.59	108.264	109.79	0.699058	0.684645	5513.54	5530.46	9.3154	9.15323	9.23191	10.1276	0.0173401	0.0174101	0.0173702	0.0174446	55.1575
		MAX	7588.39	7179.05	1.16481	0.592287	3.0116	2.64437	4.64544	4.10386	406.86	142.228	0.0201857	0.0185482	1.54802	0.712955	67759.7	53402	0.444939	0.125148	3.2967	2.48557	52.2189	47.433	29.0794	26.6698	7347.39	6427.98	22857	21901.7	10.3365	9.84878	5487.77	4588.25	237.935	235.144	1.15167	1.12583	7669.93	7422.49	20.2478	18.6448	23.7552	20.3106	0.0201857	0.0185482	1.21622	0.316602	147.749
		EQ-MIN	759.414	579.366	0.000933689	0.00184427	0.0794569	0.0846132	0.0913269	0.0305845	15.4085	14.986	0.000697508	0.000274569	0.000697508	0.000274569	4914.22	4791.79	0.000697508	0.000274569	0.284324	0.244942	7.12403	7.26705	3.99887	3.099	665.971	455.857	982.397	944.764	1.47321	1.26497	671.743	577.592	29.7238	24.788	0.280826	0.330456	585.99	516.763	2.60232	2.75308	3.26251	3.41494	0.000697508	0.000274569	0.000697508	0.000274569	5.63346
		EQ	2389.53	2451.93	0.0167365	0.0182163	0.0957012	0.100985	1.86124	1.86426	34.7263	36.1212	0.0165003	0.0166114	0.0165003	0.0166114	24552.3	26048.7	0.0165003	0.0166114	0.300691	0.314959	12.2247	12.6544	13.2352	12.8357	1614.22	1603.76	10887	11158.3	2.8792	2.9448	2129.65	2144.34	72.8519	73.1086	0.296629	0.346948	4083.4	4166.7	4.86028	5.13654	4.28392	4.62122	0.0165003	0.0166114	0.0165003	0.0166114	45.2222
		MED-EQ	604.253	517.414	0.00152708	0.0516773	0.301103	0.309187	0.0319327	0.047331	6.289	4.48658	0.000380205	0.000282051	0.000383059	0.00045635	6712.42	6043.99	0.000383059	0.00045635	0.17389	0.18197	2.47001	2.0114	0.884209	1.70325	330.399	422.738	4340.64	4283.27	0.654567	0.505664	335.518	397.679	18.7666	19.3035	0.25881	0.19934	867.466	728.792	1.08528	0.717137	1.76805	1.60007	0.000380205	0.000282051	0.000383059	0.00045635	3.07702
		DQ-MED	714.062	642.118	0.199226	0.118428	0.270867	0.251434	0.05874	0.0422134	10.6649	11.6214	0.000459558	0.00051664	0.000486811	0.000376906	6253.07	3594.7	0.000486811	0.000376906	0.343098	0.301843	7.21143	6.40182	4.21457	3.51617	984.941	856.656	2141.57	1673.49	0.797079	0.920654	369.472	333.569	16.645	17.3783	0.143619	0.138357	562.676	634.967	3.36984	3.29955	3.17994	3.90635	0.000459558	0.00051664	0.000486811	0.000376906	6.85823
		MAX-DQ	3880.54	3567.59	0.947322	0.403966	2.34393	1.98277	2.69353	2.15006	355.179	89.9983	0.00284566	0.00113812	1.53065	0.695511	30241.9	17714.6	0.427569	0.107703	2.47902	1.6868	30.3127	26.3654	10.7454	8.6147	4417.83	3544.83	5487.72	4786.67	6.00569	5.47766	2653.13	1712.65	129.671	125.353	0.452608	0.441186	2156.39	1892.03	10.9324	9.49153	14.5233	10.1829	0.00284566	0.00113812	1.19885	0.299158	92.5915
		MV	3280.83	3280.83	0.146296	0.146296	0.518442	0.518442	2.02056	2.02056	49.6859	49.6859	0.0170255	0.0170255	0.0585026	0.0585026	32539.2	32539.5	0.0246781	0.0246781	0.66746	0.66746	17.8081	17.8081	15.7383	15.7383	2465.48	2465.48	14722.9	14722.9	3.83568	3.83568	2640.96	2640.96	102.158	102.158	0.507277	0.507277	4928.64	4928.64	7.46037	7.46037	7.2117	7.2117	0.0170255	0.0170255	0.0343345	0.0343345	52.5777
		SD	1264.46	1212.26	0.227842	0.175111	0.586667	0.577053	0.506478	0.481543	43.3283	26.0606	0.000697801	0.000548158	0.225275	0.152988	9868.95	8915.87	0.0515918	0.0251567	0.603544	0.570766	9.16157	8.93593	4.34967	3.92927	1342.38	1297.09	3567.6	3510.32	1.70019	1.66739	716.072	676.401	46.2379	45.238	0.330078	0.32699	940.375	905.115	3.97776	3.86041	4.70306	4.41585	0.000697801	0.000548158	0.134585	0.0655932	13.8221
		Abbreviations
		MIN	minimum
		EQ	first quartile
		MED	median
		DQ	third quartile
		MAX	maximum
		MV	mean value
		SD	standard deviation
[truncated: 19 more columns]

## Sheet: Organoleptic examinations
Organoleptic examinations during sampling of OFMSW - raw data
calendar week (CW), sample identification (ID)
Rural OFMSW
CW	Sample-ID	organoleptic impressions				estimated composition
		Composition	Moisture	Phase separation	Odor	Impurities & paper (%)	green waste (%)	food waste (%)
3	BT-KWKB-1	relatively homogeneous	relatively low	not visible	almost none	10	45	45
5	BT-KWKB-2	relatively inhomogeneous	medium	visible	noticeable	5	35	60
7	BT-KWKB-3	relatively inhomogeneous	relatively low	visible	noticeable	5	25	70
9	BT-KWKB-4	relatively homogeneous	relatively low	visible	almost none	5	25	70
11	BT-KWKB-5	relatively homogeneous	medium	not visible	almost none	5	40	55
13	BT-KWKB-6	relatively homogeneous	relatively low	not visible	noticeable	5	45	50
15	BT-KWKB-7	relatively inhomogeneous	relatively low	visible	noticeable	5	40	55
17	BT-KWKB-8	relatively homogeneous	medium	not visible	intense	5	40	55
19	BT-KWKB-9	relatively homogeneous	relatively high	not visible	intense	5	40	55
23	BT-KWKB-11	relatively homogeneous	relatively high	not visible	intense	5	45	50
25	BT-KWKB-13	relatively inhomogeneous	relatively high	visible	noticeable	5	50	45
26	BT-KWKB-14	relatively inhomogeneous	medium	not visible	almost none	5	75	20
28	BT-KWKB-16	relatively inhomogeneous	medium	not visible	intense	5	65	30
30	BT-KWKB-18	relatively inhomogeneous	medium	not visible	intense	5	60	35
34	BT-KWKB-22	relatively inhomogeneous	medium	not visible	noticeable	5	55	40
36	BT-KWKB-24	relatively homogeneous	relatively high	not visible	almost none	5	30	65
39	BT-KWKB-26	relatively homogeneous	medium	not visible	intense	5	30	65
41	BT-KWKB-27	relatively inhomogeneous	medium	visible	noticeable	5	35	60
43	BT-KWKB-28	relatively inhomogeneous	medium	visible	almost none	5	35	60
45	BT-KWKB-29	relatively inhomogeneous	medium	visible	almost none	5	35	60
49	BT-KWKB-31	relatively homogeneous	relatively high	not visible	almost none	5	15	80
51	BT-KWKB-32	relatively inhomogeneous	relatively low	not visible	almost none	5	15	80
Urban OFMSW
KW	Proben-ID	organoleptic impressions				estimated composition
		Composition	Moisture	Phase separation	Odor	Impurities & paper (%)	green waste (%)	food waste (%)
3	BT-TÜ-1	relatively homogeneous	relatively high	not visible	intense	10	20	70
5	BT-TÜ-2	relatively homogeneous	relatively low	not visible	noticeable	10	20	70
7	BT-TÜ-3	relatively homogeneous	relatively high	not visible	almost none	10	20	70
9	BT-TÜ-4	relatively inhomogeneous	relatively low	visible	almost none	10	20	70
11	BT-TÜ-5	relatively homogeneous	relatively low	not visible	intense	5	25	70
13	BT-TÜ-6	relatively homogeneous	medium	not visible	almost none	5	20	75
15	BT-TÜ-7	relatively inhomogeneous	relatively low	visible	almost none	5	30	65
17	BT-TÜ-8	relatively inhomogeneous	relatively high	visible	intense	5	35	60
19	BT-TÜ-9	relatively inhomogeneous	medium	not visible	intense	5	60	35
23	BT-TÜ-11	relatively homogeneous	relatively high	not visible	intense	5	40	55
25	BT-TÜ-13	relatively homogeneous	medium	visible	intense	5	50	45
26
28	BT-TÜ-16	relatively homogeneous	relatively high	not visible	intense	5	45	50
30	BT-TÜ-18	relatively inhomogeneous	relatively high	visible	intense	5	35	60
34	BT-TÜ-22	relatively inhomogeneous	relatively high	visible	noticeable	5	40	55
36	BT-TÜ-24	relatively homogeneous	relatively high	not visible	intense	5	30	65
39	BT-TÜ-26	relatively inhomogeneous	medium	not visible	intense	5	35	60
41	BT-TÜ-27	relatively inhomogeneous	medium	not visible	noticeable	5	25	70
43
45	BT-TÜ-29	relatively homogeneous	relatively high	visible	almost none	5	35	60
49	BT-TÜ-31	relatively homogeneous	relatively low	not visible	almost none	5	20	75
51	BT-TÜ-32	relatively homogeneous	medium	not visible	almost none	5	10	85

## Sheet: Size distribution biowaste bins
Size distribution of biowaste bins in Tübingen municipality as well as in the rural and urban sampling area
Tübingen municipality
Bin size (L)	Amount
40	3324
60	1783
80	2572
120	1203
240	873
Rural sampling area
Bin size (L)	Amount
40	249
60	126
80	159
120	39
240	16
Urban sampling area
Bin size (L)	Amount
40	239
60	118
80	188
120	97
240	77
